# Supplementary material for: Enhanced contextual fear memory in peroxiredoxin 6 knockout mice is associated with hyperactivation of MAPK signaling pathway
Source: Mol Brain. 2021 Feb 25;14:42. doi: 10.1186/s13041-021-00754-1 (PMC7908735; doi:10.1186/s13041-021-00754-1)
Supplement: Supplementary file 2 — Additional file 2: Table S1–S5. This file contains the list of differential expression proteins (DEPs) in the hippocampus of Prdx6+/+ and Prdx6−/− mice after a contextual test (Table S1). First 25th enrich terms of GO biological process of differential expression proteins (DEPs) (Table S2). Up- and down-regulated enrich proteins differentially expressed relative to GO biological process termed MAPK signaling pathway during contextual memory retrieval in Prdx6−/− mice (Table S3). List of KEGG pathways for GO biological process termed "protein phosphorylation" (GO:0006468) of up-and down-regulated proteins (Table S4). And the details of antibodies and vectors used in this study (Table S5). [file 13041_2021_754_MOESM2_ESM.xlsx]

## Sheet: Table S1
		Top 20 of up-regulation and down-regulation of differential expression proteins (DEPs) in the hippocapus of Prdx6+/+ and Prdx6-/- mice after a contextual test
Expression	No.	Accession number	Entry name	Protein names	Gene names	Organism	Gene ontology (biological process)	Gene ontology (cellular component)	Gene ontology (molecular function)	Peptide	Prdx6-/- (log2)	Prdx6+/+ (log2)	Fold change (log2)
Up-regulatated DEPs	1	F8WHG5	F8WHG5_MOUSE	RAC-beta serine/threonine-protein kinase	Akt2	Mus musculus (Mouse)			ATP binding [GO:0005524]; protein serine/threonine kinase activity [GO:0004674]	LFELILMEEIR	23.6723	0	23.6723
	2	Q3UW43	Q3UW43_MOUSE	Sperm-associated antigen 11B	Spag11b	Mus musculus (Mouse)	antimicrobial humoral immune response mediated by antimicrobial peptide [GO:0061844]; cytolysis by host of symbiont cells [GO:0051838]	extracellular region [GO:0005576]		TPPYHGKSSTQDQGK	21.6125	0	21.6125
	3	E9Q4C1	E9Q4C1_MOUSE	Kelch-like protein 26	Klhl26	Mus musculus (Mouse)				IYIVGGYNWR	21.2583	0	21.2583
	4	F6Q8A4	F6Q8A4_MOUSE	Ribosomal protein S6 kinase alpha-1 (Fragment)	Rps6ka1	Mus musculus (Mouse)	intracellular signal transduction [GO:0035556]		ATP binding [GO:0005524]; magnesium ion binding [GO:0000287]; protein serine/threonine kinase activity [GO:0004674]	MEQDPK	19.633	0	19.633
	5	Q8K2Z4	CND1_MOUSE	Condensin complex subunit 1 (Chromosome condensation-related SMC-associated protein 1) (Chromosome-associated protein D2) (mCAP-D2) (Non-SMC condensin I complex subunit D2) (XCAP-D2 homolog)	Ncapd2 Capd2 Cnap1 Kiaa0159	Mus musculus (Mouse)	cell division [GO:0051301]; chromosome separation [GO:0051304]; meiotic chromosome condensation [GO:0010032]; mitotic chromosome condensation [GO:0007076]	condensed chromosome [GO:0000793]; condensed chromosome, centromeric region [GO:0000779]; condensin complex [GO:0000796]; cytosol [GO:0005829]; nuclear condensin complex [GO:0000799]; nucleoplasm [GO:0005654]; pronucleus [GO:0045120]	chromatin binding [GO:0003682]; histone binding [GO:0042393]	EAVLNAYR	18.8922	0	18.8922
	6	Q96DY5	RN112_MOUSE	RING finger protein 112 (EC 2.3.2.27) (Brain finger protein) (Neurolastin) (Zinc finger protein 179)	Rnf112 Bfp Znf179	Mus musculus (Mouse)	cell cycle arrest [GO:0007050]; cell death in response to hydrogen peroxide [GO:0036474]; cell death in response to oxidative stress [GO:0036473]; embryonic brain development [GO:1990403]; endoplasmic reticulum organization [GO:0007029]; neuron differentiation [GO:0030182]; positive regulation of cell cycle arrest [GO:0071158]; positive regulation of glial cell differentiation [GO:0045687]; posit…	cell body [GO:0044297]; cytoplasm [GO:0005737]; endosome [GO:0005768]; extrinsic component of membrane [GO:0019898]; integral component of membrane [GO:0016021]; neuron projection [GO:0043005]; nuclear body [GO:0016604]; nucleoplasm [GO:0005654]; nucleus [GO:0005634]; perikaryon [GO:0043204]; postsynaptic density [GO:0014069]; synaptic vesicle [GO:0008021]	GTPase activity [GO:0003924]; GTP binding [GO:0005525]; metal ion binding [GO:0046872]; protein self-association [GO:0043621]; ubiquitin protein ligase activity [GO:0061630]	NLLSTQK	18.6445	0	18.6445
	7	A6H669	A6H669_MOUSE	Bardet-Biedl syndrome 4 (Human)	Bbs4	Mus musculus (Mouse)	centrosome cycle [GO:0007098]; maintenance of protein location in nucleus [GO:0051457]; microtubule anchoring at centrosome [GO:0034454]; mitotic cytokinesis [GO:0000281]; protein localization to centrosome [GO:0071539]; protein localization to cilium [GO:0061512]; regulation of cytokinesis [GO:0032465]	BBSome [GO:0034464]; centriolar satellite [GO:0034451]; centriole [GO:0005814]; ciliary basal body [GO:0036064]; ciliary membrane [GO:0060170]; ciliary transition zone [GO:0035869]; cytosol [GO:0005829]; motile cilium [GO:0031514]; non-motile cilium [GO:0097730]; nucleus [GO:0005634]; pericentriolar material [GO:0000242]	alpha-tubulin binding [GO:0043014]; beta-tubulin binding [GO:0048487]; dynactin binding [GO:0034452]; microtubule motor activity [GO:0003777]; RNA polymerase II repressing transcription factor binding [GO:0001103]	DYEACKAVIK	18.294	0	18.294
	8	A4Q9E4	TTLL2_MOUSE	Probable tubulin polyglutamylase TTLL2 (EC 6.-.-.-) (Tubulin--tyrosine ligase-like protein 2)	Ttll2	Mus musculus (Mouse)	cellular protein modification process [GO:0006464]		ATP binding [GO:0005524]; ligase activity [GO:0016874]	ATFRASR	18.6533	10.8106	7.84272
	9	Q3TVI5	Q3TVI5_MOUSE	Uncharacterized protein	Col3a1	Mus musculus (Mouse)	cell-matrix adhesion [GO:0007160]; collagen fibril organization [GO:0030199]; heart development [GO:0007507]; integrin-mediated signaling pathway [GO:0007229]; negative regulation of immune response [GO:0050777]; peptide cross-linking [GO:0018149]; response to cytokine [GO:0034097]; response to mechanical stimulus [GO:0009612]; response to radiation [GO:0009314]; skeletal system development [GO:0…	collagen type III trimer [GO:0005586]; extracellular space [GO:0005615]	extracellular matrix structural constituent [GO:0005201]; integrin binding [GO:0005178]; platelet-derived growth factor binding [GO:0048407]; protease binding [GO:0002020]	GPSGEPGK	17.3727	10.5476	6.82511
	10	A0A0A0MQC6	A0A0A0MQC6_MOUSE	RIKEN cDNA 5330417C22 gene	5330417C22Rik	Mus musculus (Mouse)	autophagosome assembly [GO:0000045]; cellular response to starvation [GO:0009267]; positive regulation of autophagosome assembly [GO:2000786]	integral component of plasma membrane [GO:0005887]; late endosome [GO:0005770]; lysosome [GO:0005764]; trans-Golgi network [GO:0005802]		VRPACTDK	20.1792	14.7341	5.44511
	11	B9EHM1	B9EHM1_MOUSE	Zinc finger CCCH-type, antiviral 1-like	Zc3hav1l	Mus musculus (Mouse)		cytosol [GO:0005829]	metal ion binding [GO:0046872]	VMAVSSAR	18.8019	13.7033	5.09859
	12	A0A0G2JFI5	A0A0G2JFI5_MOUSE	Hexosyltransferase (EC 2.4.1.-) (Fragment)	Chpf2	Mus musculus (Mouse)		Golgi cisterna membrane [GO:0032580]	acetylgalactosaminyltransferase activity [GO:0008376]	YRLHK	19.7361	14.9344	4.80174
	13	E9PV03	E9PV03_MOUSE	Neurobeachin-like 1 (Fragment)	Nbeal1	Mus musculus (Mouse)				EGGESKLK	20.5328	15.7519	4.78095
	14	Q3U2A3	Q3U2A3_MOUSE	Protein kinase domain-containing protein	Chuk	Mus musculus (Mouse)			ATP binding [GO:0005524]; protein kinase activity [GO:0004672]	AAMLSLLRYNANLTK	22.5905	17.8261	4.76439
	15	A2AVV5	A2AVV5_MOUSE	Calpain-3	Capn3	Mus musculus (Mouse)	sarcomere organization [GO:0045214]		calcium-dependent cysteine-type endopeptidase activity [GO:0004198]; calcium ion binding [GO:0005509]	NVLNTVVNK	17.89	13.3505	4.53946
	16	P17751	TPIS_MOUSE	Triosephosphate isomerase (TIM) (EC 5.3.1.1) (Methylglyoxal synthase) (EC 4.2.3.3) (Triose-phosphate isomerase)	Tpi1 Tpi	Mus musculus (Mouse)	gluconeogenesis [GO:0006094]; glucose metabolic process [GO:0006006]; glyceraldehyde-3-phosphate biosynthetic process [GO:0046166]; glyceraldehyde-3-phosphate metabolic process [GO:0019682]; glycerol catabolic process [GO:0019563]; glycolytic process [GO:0006096]; methylglyoxal biosynthetic process [GO:0019242]; multicellular organism development [GO:0007275]	cytosol [GO:0005829]	isomerase activity [GO:0016853]; methylglyoxal synthase activity [GO:0008929]; protein homodimerization activity [GO:0042803]; triose-phosphate isomerase activity [GO:0004807]; ubiquitin protein ligase binding [GO:0031625]	LEPGTMAPTR	24.479	20.0151	4.46385
	17	A0A286YDA3	A0A286YDA3_MOUSE	BDNF/NT-3 growth factors receptor	Ntrk2	Mus musculus (Mouse)	transmembrane receptor protein tyrosine kinase signaling pathway [GO:0007169]	integral component of plasma membrane [GO:0005887]	ATP binding [GO:0005524]; neurotrophin receptor activity [GO:0005030]; transmembrane receptor protein tyrosine kinase activity [GO:0004714]	LRNSSK	20.2154	15.8974	4.31795
	18	E0CYV9	CD054_MOUSE	Uncharacterized protein C4orf54 homolog		Mus musculus (Mouse)				SQVPSNPK	18.2442	14.0361	4.20806
	19	A0A0R4J0E5	A0A0R4J0E5_MOUSE	NXPE family member 2	Nxpe2	Mus musculus (Mouse)		integral component of membrane [GO:0016021]		IILRR	19.1556	15.0713	4.08434
	20	Q0VAV2	EXPH5_MOUSE	Exophilin-5 (Synaptotagmin-like protein homolog lacking C2 domains b) (SlaC2-b) (Slp homolog lacking C2 domains b)	Exph5 Kiaa0624 Slac2b	Mus musculus (Mouse)	intracellular protein transport [GO:0006886]; keratinocyte development [GO:0003334]; multivesicular body sorting pathway [GO:0071985]; positive regulation of exocytosis [GO:0045921]; positive regulation of protein secretion [GO:0050714]	endosome [GO:0005768]	Rab GTPase binding [GO:0017137]	EHTKSHQQPSK	25.2997	21.2311	4.06857
Down-regulatated DEPs	1	Q14DK3	Q14DK3_MOUSE	Bcas1 protein	Bcas1	Mus musculus (Mouse)				KTPLMAFLR	14.9761	20.2731	-5.29707
	2	Q6R5G7	Q6R5G7_MOUSE	Uncharacterized protein (Fragment)	AY512915	Mus musculus (Mouse)				LDPGVCLR	13.3316	18.7224	-5.39086
	3	Q91WT7	Q91WT7_MOUSE	3-alpha-hydroxysteroid dehydrogenase type 1 (Aldo-keto reductase family 1, member C14)	Akr1c14	Mus musculus (Mouse)	C21-steroid hormone metabolic process [GO:0008207]; daunorubicin metabolic process [GO:0044597]; doxorubicin metabolic process [GO:0044598]; hippocampus development [GO:0021766]; progesterone metabolic process [GO:0042448]; prostaglandin metabolic process [GO:0006693]; steroid metabolic process [GO:0008202]	cytosol [GO:0005829]	alcohol dehydrogenase (NADP+) activity [GO:0008106]; alditol:NADP+ 1-oxidoreductase activity [GO:0004032]; androsterone dehydrogenase activity [GO:0047023]; bile acid binding [GO:0032052]; ketosteroid monooxygenase activity [GO:0047086]; oxidoreductase activity [GO:0016491]; steroid dehydrogenase activity [GO:0016229]	GIVVLTRSFK	12.5786	18.4578	-5.87917
	4	A2AFG3	A2AFG3_MOUSE	PDZ domain-containing protein 4	Pdzd4	Mus musculus (Mouse)				LGLMVCYR	13.7496	19.8241	-6.0745
	5	E0CZE2	E0CZE2_MOUSE	Partitioning defective 3 homolog (Fragment)	Pard3	Mus musculus (Mouse)				GLGDMF	12.9132	20.097	-7.18383
	6	Q3TWW0	Q3TWW0_MOUSE	Cytochrome P450, family 24, subfamily a, polypeptide 1	Cyp24a1	Mus musculus (Mouse)	osteoblast differentiation [GO:0001649]; response to vitamin D [GO:0033280]; vitamin D catabolic process [GO:0042369]	mitochondrion [GO:0005739]; nucleoplasm [GO:0005654]; plasma membrane [GO:0005886]	1-alpha,25-dihydroxyvitamin D3 23-hydroxylase activity [GO:0062181]; 1-alpha,25-dihydroxyvitamin D3 24-hydroxylase activity [GO:0030342]; 25-hydroxycholecalciferol-23-hydroxylase activity [GO:0062180]; 25-hydroxycholecalciferol-24-hydroxylase activity [GO:0008403]; heme binding [GO:0020037]; iron ion binding [GO:0005506]; vitamin D 25-hydroxylase activity [GO:0070643]	SVTSK	10.5218	18.5433	-8.02149
	7	Q4FJN2	Q4FJN2_MOUSE	Peptidylprolyl isomerase (EC 5.2.1.8)	Fkbp5	Mus musculus (Mouse)	chaperone-mediated protein folding [GO:0061077]	nucleoplasm [GO:0005654]	FK506 binding [GO:0005528]; heat shock protein binding [GO:0031072]; peptidyl-prolyl cis-trans isomerase activity [GO:0003755]	AWDIGVSTMK	13.3981	21.977	-8.57883
	8	Q91XE9	CR3L3_MOUSE	Cyclic AMP-responsive element-binding protein 3-like protein 3 (cAMP-responsive element-binding protein 3-like protein 3) (Transcription factor CREB-H) [Cleaved into: Processed cyclic AMP-responsive element-binding protein 3-like protein 3]	Creb3l3 Crebh	Mus musculus (Mouse)	endoplasmic reticulum unfolded protein response [GO:0030968]; positive regulation of transcription by RNA polymerase II [GO:0045944]; positive regulation of transcription from RNA polymerase II promoter in response to endoplasmic reticulum stress [GO:1990440]	cytosol [GO:0005829]; endoplasmic reticulum [GO:0005783]; endoplasmic reticulum membrane [GO:0005789]; integral component of membrane [GO:0016021]; membrane [GO:0016020]; nucleoplasm [GO:0005654]; nucleus [GO:0005634]	cAMP response element binding [GO:0035497]; DNA-binding transcription activator activity, RNA polymerase II-specific [GO:0001228]; protein heterodimerization activity [GO:0046982]; protein homodimerization activity [GO:0042803]; RNA polymerase II regulatory region sequence-specific DNA binding [GO:0000977]; transcription regulatory region sequence-specific DNA binding [GO:0000976]	NKQSAQESR	10.3675	19.0436	-8.6761
	9	E9Q701	E9Q701_MOUSE	Nuclear receptor corepressor 2	Ncor2	Mus musculus (Mouse)		nucleus [GO:0005634]	DNA binding [GO:0003677]	SHLEGELRHK	12.8484	21.7221	-8.87372
	10	A0N453	A0N453_MOUSE	JH-Cdelta locus (Fragment)		Mus musculus (Mouse)				ISWEPK	0	18.92	-18.92
	11	Q3U224	Q3U224_MOUSE	Uncharacterized protein (Fragment)	Mideas C130039O16Rik Elmsan1	Mus musculus (Mouse)		histone deacetylase complex [GO:0000118]; nucleoplasm [GO:0005654]; nucleus [GO:0005634]	DNA-binding transcription factor activity [GO:0003700]; transcription factor binding [GO:0008134]; transcription regulatory region DNA binding [GO:0044212]	LEGEPSMR	0	19.513	-19.513
	12	A0A0H2UH30	A0A0H2UH30_MOUSE	Lysine-specific demethylase 9 (Fragment)	Rsbn1	Mus musculus (Mouse)		nucleus [GO:0005634]		TRAHADHVGQGFDWQSTAA	0	19.8241	-19.8241
	13	Q8CD23	Q8CD23_MOUSE	Uncharacterized protein	Ncl	Mus musculus (Mouse)			RNA binding [GO:0003723]	GAATPAK	0	19.9876	-19.9876
	14	A6PWS5	A6PWS5_MOUSE	Gelsolin (Fragment)	Gsn	Mus musculus (Mouse)	actin filament severing [GO:0051014]; actin nucleation [GO:0045010]; barbed-end actin filament capping [GO:0051016]		actin filament binding [GO:0051015]; calcium ion binding [GO:0005509]	GGVASGFK	0	20.0125	-20.0125
	15	B1ATR2	B1ATR2_MOUSE	Testis-expressed protein 2	Tex2	Mus musculus (Mouse)		integral component of membrane [GO:0016021]		SFFKVPEMEAK	0	20.8316	-20.8316
	16	Q8K2U3	Q8K2U3_MOUSE	Klhl20 protein (Fragment)	Klhl20	Mus musculus (Mouse)				WHTIAPMGTRR	0	20.9326	-20.9326
	17	Q3UDE5	Q3UDE5_MOUSE	Uncharacterized protein (Fragment)	Gak	Mus musculus (Mouse)			ATP binding [GO:0005524]; protein kinase activity [GO:0004672]	RAMVEEEITR	0	21.1964	-21.1964
	18	A0A0N4SUP4	A0A0N4SUP4_MOUSE	Ephrin type-A receptor 1	Epha1	Mus musculus (Mouse)		integral component of plasma membrane [GO:0005887]	ATP binding [GO:0005524]; ephrin receptor activity [GO:0005003]	DTGGRHDIR	0	22.4121	-22.4121
	19	F6QFE9	F6QFE9_MOUSE	Uncharacterized aarF domain-containing protein kinase 2 (Fragment)	Adck2	Mus musculus (Mouse)				XSMDLLLMKIGSK	0	22.665	-22.665
	20	Q62323	Q62323_MOUSE	TL antigen (Fragment)	H2-T18 H2-T3	Mus musculus (Mouse)			identical protein binding [GO:0042802]	TIVRALLGAMVILGVMR	0	26.3261	-26.3261

## Sheet: Table S2
First 25th enrich terms of GO biological process of differential expression proteins (DEPs)
Term	Overlap	P-value	Genes
protein localization to organelle (GO:0033365)	8/97	0.00011377	GAK;ACAP2;RPA1;CEP250;CALR;OBSL1;BICD2;BBS4
positive regulation of cell activation (GO:0050867)	3/9	0.000270286	RPS6KA1;CAPN3;TTBK1
positive regulation of transcription from RNA polymerase II promoter in response to stress (GO:0036003)	4/29	0.000909709	CREB3L3;SESN2;GCN1;NFE2L2
regulation of macrophage chemotaxis (GO:0010758)	3/15	0.00136854	DDT;MTUS1;CMKLR1
establishment of epithelial cell polarity (GO:0090162)	3/18	0.00237321	PARD3;SYNE4;CLASP1
regulation of cell cycle process (GO:0010564)	6/90	0.00247	AKT2;CDC16;PIK3R4;FBXO5;OBSL1;BBS4
regulation of cellular amide metabolic process (GO:0034248)	4/38	0.00254093	RBM3;ATXN2;ROCK1;NOLC1
protein ADP-ribosylation (GO:0006471)	3/19	0.00278683	PARP1;TNKS;PARP14
negative regulation of response to stimulus (GO:0048585)	7/127	0.00325209	DDR1;NCOR2;NTRK2;COL3A1;EPHA6;HHIP;EPHA1
positive regulation of vesicle fusion (GO:0031340)	2/6	0.00329616	C2CD5;AKT2
monoubiquitinated protein deubiquitination (GO:0035520)	2/6	0.00329616	ATXN3;BAP1
negative regulation of meiotic nuclear division (GO:0045835)	2/6	0.00329616	FBXO5;HORMAD1
regulation of nuclear division (GO:0051783)	3/21	0.00374051	CDC16;FBXO5;OBSL1
nucleotide-excision repair, preincision complex stabilization (GO:0006293)	3/21	0.00374051	PARP1;RPA1;ERCC5
nucleotide-excision repair, DNA incision, 3'-to lesion (GO:0006295)	3/22	0.00428304	PARP1;RPA1;ERCC5
regulation of protein localization to centrosome (GO:1904779)	2/7	0.00456856	CEP250;CEP72
protein K48-linked deubiquitination (GO:0071108)	3/23	0.00487085	ATXN3;TNFAIP3;BAP1
protein localization to Golgi apparatus (GO:0034067)	3/23	0.00487085	GAK;OBSL1;BICD2
cytoplasmic pattern recognition receptor signaling pathway (GO:0002753)	3/24	0.00550498	CHUK;IRAK2;TNFAIP3
protein phosphorylation (GO:0006468)	15/470	0.00561118	DDR1;NTRK2;CHUK;TNKS;PIK3R4;ADAM10;CDK11B;MAPK15;TTBK1;TBK1;IRAK2;AKT2;RPS6KA1;STK16;EPHA1
nucleotide-binding domain, leucine rich repeat containing receptor signaling pathway (GO:0035872)	3/25	0.00618637	CHUK;IRAK2;TNFAIP3
positive regulation of glucose transport (GO:0010828)	3/25	0.00618637	CLIP3;C2CD5;AKT2
negative regulation of cell communication (GO:0010648)	5/78	0.00662297	DDR1;NTRK2;EPHA6;HHIP;EPHA1
protein localization to chromosome (GO:0034502)	3/27	0.00769432	SLF1;TNKS;RPA1

## Sheet: Table S3
Up- and down-regulated enrich proteins differentially expressed relative to GO biological process termed MAPK signaling pathway during contextual memory retreival in Prdx6-/- mice.
No.	Accession number	Protein names	Gene names	Prdx6-/-	Prdx6+/+	Fold change
				(log2)	(log2)	(log2)
1	F8WHG5	RAC-beta serine/threonine-protein kinase	Akt2	23.6723	0	23.6723
2	F6Q8A4	Ribosomal protein S6 kinase alpha-1 (Fragment)	Rps6ka1	19.633	0	19.633
3	Q3U2A3	Protein kinase domain-containing protein	Chuk	22.5905	17.8261	4.76439
4	A0A286YDA3	BDNF/NT-3 growth factors receptor	Ntrk2	20.2154	15.8974	4.31795
5	A0A286YE90	Tau-tubulin kinase 1 (Fragment)	Ttbk1	22.2236	20.2202	2.0034
6	Q8BSV9	Protein kinase domain-containing protein	Stk16	25.9212	23.9285	1.99278
7	A0A087WP62	Phosphoinositide 3-kinase regulatory subunit 4 (Fragment)	Pik3r4	22.0384	20.5164	1.52199
8	Q80Y86	Mitogen-activated protein kinase 15	Mapk15	20.8329	19.5338	1.2991
9	P24788	Cyclin-dependent kinase 11B	Cdk11b	20.567	21.8813	-1.3143
10	Q8CFA1	Interleukin-1 receptor-associated kinase-like 2 (IRAK-2) (mu-IRAK-2)	Irak2	19.0583	20.5614	-1.5031
11	Q8CER7	Poly [ADP-ribose] polymerase tankyrase-1	Tnks	20.4982	22.0564	-1.55823
12	Q544T2	Epithelial discoidin domain-containing receptor 1	Ddr1	18.2575	19.8875	-1.63001
13	Q6NZC0	Disintegrin and metalloproteinase domain-containing protein 10	Adam10	19.0863	21.2384	-2.15213
14	A1L361	TANK-binding kinase 1	Tbk1	18.7179	21.7967	-3.07879
15	A0A0N4SUP4	Ephrin type-A receptor 1	Epha1	0	22.4121	-22.4121

## Sheet: Table S4
List of KEGG pathways for GO biological process termed "protein phosphorylation" (GO:0006468) of up- and down-regulated proteins
#term ID	term description	observed gene count	background gene count	false discovery rate	matching proteins in your network (labels)
mmu04722	Neurotrophin signaling pathway	4	119	0.00012	Akt2,Irak2,Ntrk2,Rps6ka1
mmu04014	Ras signaling pathway	4	228	0.00073	Akt2,Chuk,Ntrk2,Tbk1
mmu04010	MAPK signaling pathway	4	292	0.0011	Akt2,Chuk,Ntrk2,Rps6ka1
mmu04620	Toll-like receptor signaling pathway	3	98	0.0011	Akt2,Chuk,Tbk1
mmu04657	IL-17 signaling pathway	3	91	0.0011	Chuk,Mapk15,Tbk1
mmu04150	mTOR signaling pathway	3	152	0.0016	Akt2,Chuk,Rps6ka1
mmu05160	Hepatitis C	3	133	0.0016	Akt2,Chuk,Tbk1
mmu05161	Hepatitis B	3	143	0.0016	Akt2,Chuk,Tbk1
mmu05162	Measles	3	132	0.0016	Akt2,Chuk,Tbk1
mmu05167	Kaposi's sarcoma-associated herpesvirus infection	3	203	0.0033	Akt2,Chuk,Tbk1
mmu05169	Epstein-Barr virus infection	3	205	0.0033	Akt2,Chuk,Tbk1
mmu04623	Cytosolic DNA-sensing pathway	2	61	0.0068	Chuk,Tbk1
mmu04622	RIG-I-like receptor signaling pathway	2	68	0.0077	Chuk,Tbk1
mmu04662	B cell receptor signaling pathway	2	69	0.0077	Akt2,Chuk
mmu04920	Adipocytokine signaling pathway	2	71	0.0077	Akt2,Chuk
mmu05165	Human papillomavirus infection	3	335	0.0077	Akt2,Chuk,Tbk1
mmu05212	Pancreatic cancer	2	74	0.0077	Akt2,Chuk
mmu05220	Chronic myeloid leukemia	2	75	0.0077	Akt2,Chuk
mmu05221	Acute myeloid leukemia	2	69	0.0077	Akt2,Chuk
mmu04151	PI3K-Akt signaling pathway	3	349	0.0079	Akt2,Chuk,Ntrk2
mmu04914	Progesterone-mediated oocyte maturation	2	90	0.0082	Akt2,Rps6ka1
mmu05222	Small cell lung cancer	2	92	0.0082	Akt2,Chuk
mmu05215	Prostate cancer	2	97	0.0087	Akt2,Chuk
mmu04660	T cell receptor signaling pathway	2	100	0.0088	Akt2,Chuk
mmu05142	Chagas disease (American trypanosomiasis)	2	101	0.0088	Akt2,Chuk
mmu04668	TNF signaling pathway	2	108	0.0093	Akt2,Chuk
mmu04931	Insulin resistance	2	108	0.0093	Akt2,Rps6ka1
mmu05145	Toxoplasmosis	2	107	0.0093	Akt2,Chuk
mmu04380	Osteoclast differentiation	2	122	0.0107	Akt2,Chuk
mmu04140	Autophagy - animal	2	129	0.0115	Akt2,Pik3r4
mmu04068	FoxO signaling pathway	2	132	0.0117	Akt2,Chuk
mmu04210	Apoptosis	2	135	0.0117	Akt2,Chuk
mmu04371	Apelin signaling pathway	2	134	0.0117	Akt2,Pik3r4
mmu05418	Fluid shear stress and atherosclerosis	2	140	0.0119	Akt2,Chuk
mmu04621	NOD-like receptor signaling pathway	2	164	0.0157	Chuk,Tbk1
mmu05164	Influenza A	2	165	0.0157	Akt2,Tbk1
mmu05152	Tuberculosis	2	172	0.0162	Akt2,Irak2
mmu04062	Chemokine signaling pathway	2	179	0.0171	Akt2,Chuk
mmu05168	Herpes simplex infection	2	202	0.0209	Chuk,Tbk1
mmu05166	HTLV-I infection	2	269	0.0352	Akt2,Chuk

## Sheet: Table S5
List of antiboits and vector
Resource Type	Specific Reagent or Resource	Source or Reference	Identifiers	Additional Information
Add additional rows as needed for each resource type	Include species and sex when applicable.	Include name of manufacturer, company, repository, individual, or research lab. Include PMID or DOI for references; use “this paper” if new.	Include catalog numbers, stock numbers, database IDs or accession numbers, and/or RRIDs. RRIDs are highly encouraged; search for RRIDs at https://scicrunch.org/resources.	Include any additional information or notes if necessary.
Antibody	rabbit anti-p44/42 MAPK (Erk1/2)	Cell Signaling Technology	Cell Signaling Technology Cat# 9102, RRID:AB_330744
Antibody	mouse anti-Peroxiredoxin 6	Abcam	Abcam Cat# ab16947, RRID:AB_443571
Antibody	mouse anti-cPLA2	Santa Cruz Biotechnology	Santa Cruz Biotechnology Cat# sc-454, RRID:AB_627288
Antibody	mouse anti-PSD95	Thermo Fisher Scientific	Thermo Fisher Scientific Cat# MA1-045, RRID:AB_325399
Antibody	mouse anti-AKT (pan)	Cell Signaling Technology	Cell Signaling Technology Cat# 2920, RRID:AB_1147620
Antibody	rabbit anti-TrkB	Abcam
Antibody	mouse anti-β-Actin	Sigma-Aldrich	Sigma-Aldrich Cat# A5441, RRID:AB_476744
Bacterial or Viral Strain	pLAS3w.Ppuro	RNA Technology Platform and Gene Manipulation Core, Taiwan	N/A
